# Supplementary material for: Health Atlas: Tutorial of a Visualization Tool and Data Resource for Place-Based Social and Structural Determinants of Health
Source: J Med Internet Res. 2026 Jul 9;28:e89065. doi: 10.2196/89065 (PMC13349231; doi:10.2196/89065)
Supplement: Multimedia Appendix 1 [file jmir-v28-e89065-s001.xlsx]

## Sheet: Supplemental Table 1
Supplemental Table 1. Health Atlas data dictionary variable categories, subcategories, names, denominators, units, and sources.
Category	Subcategory	Name	Denominator	Units	Source
Demographic	Age	Under 5 years old	Total Population	percent	ACS
		Under 18 years old	Total Population	percent	ACS
		18-39 years old	Total Population	percent	ACS
		40-64 years old	Total Population	percent	ACS
		18-64 years old	Total Population	percent	ACS
		Over 65 years old	Total Population	percent	ACS
	Sex	Male	Total Population	percent	ACS
		Female	Total Population	percent	ACS
	Race and Ethnicity	Asian American	Total Population	percent	ACS
		Asian American (Non-Hispanic)	Total Population	percent	ACS
		American Indian or Alaska Native	Total Population	percent	ACS
		Black	Total Population	percent	ACS
		Black (Non-Hispanic)	Total Population	percent	ACS
		Hispanic or Latino	Total Population	percent	ACS
		Native Hawaiian or Other Pacific Islander	Total Population	percent	ACS
		White (Non-Hispanic)	Total Population	percent	ACS
		Multiracial	Total Population	percent	ACS
		Middle Eastern or North African	Total Population	percent	ACS
		Central American	Total Population	percent	ACS
		South American	Total Population	percent	ACS
		East Asian	Total Population	percent	ACS
		Central Asian	Total Population	percent	ACS
		South Asian	Total Population	percent	ACS
		Southeast Asian	Total Population	percent	ACS
		Asian Indian	Total Population	percent	ACS
		Chinese	Total Population	percent	ACS
		Colombian	Total Population	percent	ACS
		Cuban	Total Population	percent	ACS
		Dominican	Total Population	percent	ACS
		English	Total Population	percent	ACS
		Filipino	Total Population	percent	ACS
		French	Total Population	percent	ACS
		German	Total Population	percent	ACS
		Guatemalan	Total Population	percent	ACS
		Haitian	Total Population	percent	ACS
		Honduran	Total Population	percent	ACS
		Irish	Total Population	percent	ACS
		Italian	Total Population	percent	ACS
		Jamaican	Total Population	percent	ACS
		Japanese	Total Population	percent	ACS
		Korean	Total Population	percent	ACS
		Mexican	Total Population	percent	ACS
		Norwegian	Total Population	percent	ACS
		Polish	Total Population	percent	ACS
		Puerto Rican	Total Population	percent	ACS
		Salvadoran	Total Population	percent	ACS
		Scottish	Total Population	percent	ACS
		Spanish or Spaniard	Total Population	percent	ACS
		Vietnamese	Total Population	percent	ACS
Socioeconomic	Socioeconomic Indices	Neighborhood Socioeconomic Status Quintiles (state-level)	No aggregation	quintile	UCSF DREAM Lab
		Neighborhood Socioeconomic Status Index (raw values)	No aggregation	index	UCSF DREAM Lab
		Neighborhood Deprivation Index Quintiles (national-level)	No aggregation	quintile	Health Excellence Action Network
		Neighborhood Deprivation Index (raw values)	No aggregation	index	Health Excellence Action Network
		Social Vulnerability Index	No aggregation	index	CDC
		Child Opportunity Index	No aggregation	Deciles	DiversityDataKids.org
		Healthy Places Index	No aggregation	index	Healthy Places Index
	Poverty and Income	Poverty among all individuals	Population for whom poverty status is determined	percent	ACS
		Poverty among individuals under 18	Population under 18 for whom poverty status is determined	percent	ACS
		Poverty among individuals over 65	Population over 65 for whom poverty status is determined	percent	ACS
		Poverty among all families	Total families	percent	ACS
		Poverty among all families with children under 5	Total families with children under 5	percent	ACS
		Median income	Total households	estimate	ACS
		Extremely low income households	Total housing units	percent	HUD
		Persistent poverty	No aggregation	Binary	USDA & NCI
		Food insecurity	Total population 18 years or older	percent	PLACES
		SNAP benefits	Total households	percent	ACS
		Utility services threat	Total population 18 years or older	percent	CDC PLACES
	Income Inequality	Gini Index of Income Inequality	No aggregation	index	ACS
		Gender pay gap	Total population 16+ in labor force	estimate	ACS
	Employment	Unemployed	Total population 16+ in labor force	percent	ACS
	Education	Less than high school	Total population 25 years or older	percent	ACS
		Some college or more	Total population 25 years or older	percent	ACS
		Bachelors or higher	Total population 25 years or older	percent	ACS
		Preschool enrollment	Total population 3-4 years old	percent	ACS
	Digital Access	Households without broadband internet	Total households	percent	ACS
		Households without a computer	Total households	percent	ACS
Neighborhood	Other	Total population	Sum	estimate	ACS
	Built Environment	Lead paint	No aggregation	percentile	EPA EJ Screen
		Superfund proximity	No aggregation	percentile	EPA EJ Screen
		Drinking water non-compliance	No aggregation	percentile	EPA EJ Screen
		Risk management plan (RMP) facility proximity	No aggregation	percentile	EPA EJ Screen
		Hazardous waste proximity	No aggregation	percentile	EPA EJ Screen
		Underground storage tanks	No aggregation	percentile	EPA EJ Screen
		Wastewater discharge	No aggregation	percentile	EPA EJ Screen
		Parks (green space)	No aggregation	Proportion	U Mich: NaNDA
		Food access	No aggregation	Binary	USDA
	Housing	Housing insecurity	Total population 18 years or older	percent	CDC PLACES
		Vacant housing units	Total housing units	percent	ACS
		Owner occupied housing units	Total housing units	percent	ACS
		Renter occupied housing units	Total housing units	percent	ACS
		Overcrowding	Total housing units	percent	ACS
		Severe mortgage burden among owner-occupied households	Total owner occupied households	percent	HUD
		Severe rent burden among renter-occupied households	Total renter occupied households	percent	HUD
		Severe rent burden among extremely low income households	Total renter occupied extremely low income households	percent	HUD
		Median rent	Total renter occupied households	estimate	ACS
		Median home value	Total housing units	estimate	ACS
	Language and Ethnic Enclaves	Foreign born	Total Population	percent	ACS
		Limited English proficiency	Total population 5 years or older	percent	ACS
		Speak language other than English at home	Total population 5 years or older	percent	ACS
		East, Southeast Asian and Pacific Islander language speakers	Total population 5 years or older	percent	ACS
		Spanish speakers	Total population 5 years or older	percent	ACS
		Asian American ethnic enclaves	No aggregation	quintile	UCSF DREAM Lab
		Hispanic ethnic enclaves	No aggregation	quintile	UCSF DREAM Lab
		Asian American ethnic enclaves index values	No aggregation	percent	UCSF DREAM Lab
		Hispanic ethnic enclaves index values	No aggregation	percent	UCSF DREAM Lab
	Rurality	People living in rural areas	Total Population	percent	U.S. Census
		Rural/Urban	No aggregation	Category	USDA
		Population density	No aggregation	estimate	U.S. Census
	Segregation	ICE income + race: NH White/Asian	No aggregation	index	Health Excellence Action Network
		ICE income + race: NH White/Asian percentile	No aggregation	percent	Health Excellence Action Network
		ICE income + race: NH White/Black	No aggregation	index	Health Excellence Action Network
		ICE income + race: NH White/Black percentile	No aggregation	percent	Health Excellence Action Network
		ICE income + race: NH White/Hispanic	No aggregation	index	Health Excellence Action Network
		ICE income + race: NH White/Hispanic percentile	No aggregation	percent	Health Excellence Action Network
		LEx/Is: Asian/NH White	No aggregation	index	Health Excellence Action Network
		LEx/Is: Asian/NH White percentile	No aggregation	percent	Health Excellence Action Network
		LEx/Is: Black/NH White	No aggregation	index	Health Excellence Action Network
		LEx/Is: Black/NH White percentile	No aggregation	percent	Health Excellence Action Network
		LEx/Is: Hispanic/NH White	No aggregation	index	Health Excellence Action Network
		LEx/Is: Hispanic/NH White percentile	No aggregation	percent	Health Excellence Action Network
		Location Quotient: Asian or Pacific Islander Alone	No aggregation	index	NCI
		Location Quotient: Black or African American Alone	No aggregation	index	NCI
		Location Quotient: Hispanic Alone	No aggregation	index	NCI
		Location Quotient: White Alone	No aggregation	index	NCI
	Social Environment	Households with children under 18	Total households	percent	ACS
		Single adult households	Total households	percent	ACS
		Seniors living alone	Total population 65 years or older	percent	ACS
		Social isolation	Total population 18 years or older	percent	CDC PLACES
		Lack of social and emotional support	Total population 18 years or older	percent	CDC PLACES
	Structural Racism	Historical Redlining (Continuous)	No aggregation	index	U Mich: Institute for Social Research
		Historical Redlining	No aggregation	Category	U Mich: Institute for Social Research
	Transit	Lack of reliable transportation	Total population 18 years or older	percent	CDC PLACES
		No automobile access	Total households	percent	ACS
		Public transit stops per capita	per 1000 people	Proportion	U Mich: NaNDA
		Public transit stops per square mile	per square mile	Proportion	U Mich: NaNDA
		Traffic proximity	No aggregation	percentile	EPA EJ Screen
Environment	Environmental Indices	National Risk Index Score	No aggregation	index	FEMA
		Expected Annual Loss Score	No aggregation	index	FEMA
		Environmental Justice Index	No aggregation	index	CDC
		Environmental Justice Burden	No aggregation	index	CDC
		Environmental Justice Index Social-Environmental	No aggregation	index	CDC
		Environmental Quality Index	No aggregation	index	EPA
		Heat and Health Index	No aggregation	index	CDC
	Air Pollution	Particulate matter (PM) 2.5	No aggregation	percentile	EPA EJ Screen
		Ozone	No aggregation	percentile	EPA EJ Screen
		Diesel particulate matter	No aggregation	percentile	EPA EJ Screen
		Toxic releases to air	No aggregation	percentile	EPA EJ Screen
		Nitrogen dioxide (NO2)	No aggregation	percentile	EPA EJ Screen
		Average 8-hour maximum ozone	No aggregation	estimate	UC CCHE
		Average 24-hour mean PM10	No aggregation	estimate	UC CCHE
		Average 24-hour mean PM2.5	No aggregation	estimate	UC CCHE
		Average wildfire PM2.5 > 0	No aggregation	estimate	UC CCHE
	Heat	Average max temp (C)	No aggregation	estimate	UC CCHE
		Maximum max temp (C)	No aggregation	estimate	UC CCHE
		Number of days >95th percentile for max temp	No aggregation	estimate	UC CCHE
		Number of days <5th percentile for max temp	No aggregation	estimate	UC CCHE
		Average min temp (C)	No aggregation	estimate	UC CCHE
		Maximum min temp (C)	No aggregation	estimate	UC CCHE
		Number of days >95th percentile for min temp	No aggregation	estimate	UC CCHE
		Number of days <5th percentile for min temp	No aggregation	estimate	UC CCHE
		Average heat index (C)	No aggregation	estimate	UC CCHE
	Extreme Precipitation	Average precipitation (mm)	No aggregation	estimate	UC CCHE
		Maximum precipitation (mm)	No aggregation	estimate	UC CCHE
		Number of days >95th percentile for precipitation	No aggregation	estimate	UC CCHE
		Number of days >99th percentile for precipitation	No aggregation	estimate	UC CCHE
Health & Health Care	Health Outcomes	Arthritis	Total population 18 years or older	percent	CDC PLACES
		Cancer (non-skin) or melanoma	Total population 18 years or older	percent	CDC PLACES
		Poor self-rated health	Total population 18 years or older	percent	CDC PLACES
		All teeth lost	Total population 65 years or older	percent	CDC PLACES
		High blood pressure	Total population 18 years or older	percent	CDC PLACES
		Asthma	Total population 18 years or older	percent	CDC PLACES
		Coronary heart disease	Total population 18 years or older	percent	CDC PLACES
		Chronic obstructive pulmonary disease	Total population 18 years or older	percent	CDC PLACES
		Diabetes	Total population 18 years or older	percent	CDC PLACES
		High cholesterol	Total population 18 years or older	percent	CDC PLACES
		Chronic kidney disease	Total population 18 years or older	percent	CDC PLACES
		Obesity	Total population 18 years or older	percent	CDC PLACES
		Poor physical health	Total population 18 years or older	percent	CDC PLACES
		Stroke	Total population 18 years or older	percent	CDC PLACES
		Life expectancy at birth	No aggregation	estimate	CDC NVSS
	Health Care Access	Uninsured	Civilian noninstitutionalized population	percent	ACS
		Uninsured among under 19	Total population under 19 years	percent	ACS
		Enrolled in Medicaid	Civilian noninstitutionalized population	percent	ACS
	Health Care Use	Annual checkup	Total population 18 years or older	percent	CDC PLACES
		Dental visit	Total population 18 years or older	percent	CDC PLACES
		Taking blood pressure medication	Total population 18 years or older	percent	CDC PLACES
		Cholesterol screening	Total population 18 years or older	percent	CDC PLACES
		Mammography	Total women aged 50-74	percent	CDC PLACES
		Colorectal cancer screening	Total adults aged 50-75	percent	CDC PLACES
		Cervical cancer screening	Total women aged 21-65	percent	CDC PLACES
		Preventive care (men)	Total men 65 years or older	percent	CDC PLACES
		Preventive care (women)	Total women 65 years or older	percent	CDC PLACES
	Health Behaviors	Binge drinking	Total population 18 years or older	percent	CDC PLACES
		Current smoking	Total population 18 years or older	percent	CDC PLACES
		Physical inactivity	Total population 18 years or older	percent	CDC PLACES
		Sleep less than 7 hours	Total population 18 years or older	percent	CDC PLACES
	Disability	Disability	Civilian noninstitutionalized population	percent	ACS
		Seniors with disabilities	Total population 65 years or older	percent	ACS
		Hearing disability	Total population 18 years or older	percent	CDC PLACES
		Vision disability	Total population 18 years or older	percent	CDC PLACES
		Cognitive disability	Total population 18 years or older	percent	CDC PLACES
		Mobility disability	Total population 18 years or older	percent	CDC PLACES
		Self-care disability	Total population 18 years or older	percent	CDC PLACES
		Independent living disability	Total population 18 years or older	percent	CDC PLACES
	Mental Health	Depression	Total population 18 years or older	percent	CDC PLACES
		Poor mental health	Total population 18 years or older	percent	CDC PLACES
