# Supplementary material for: Health Atlas: Tutorial of a Visualization Tool and Data Resource for Place-Based Social and Structural Determinants of Health
Source: J Med Internet Res. 2026 Jul 9;28:e89065. doi: 10.2196/89065 (PMC13349231; doi:10.2196/89065)
Supplement: Multimedia Appendix 2 [file jmir-v28-e89065-s002.xlsx]

## Sheet: Supplemental Table 2
Supplemental Table 2. Health Atlas data dictionary variable categories, subcategories, names, export availability, geographies, and Census years.
			Export only	Geographies							Census Year
Category	Subcategory	Name		Tract	ZCTA	County	PUMA	CBSA	C.D.	State	2010	2020
Demographic	Age	Under 5 years old		x	x	x	x	x	x	x	x	x
		Under 18 years old		x	x	x	x	x	x	x	x	x
		18-39 years old		x	x	x	x	x	x	x	x	x
		40-64 years old		x	x	x	x	x	x	x	x	x
		18-64 years old		x	x	x	x	x	x	x	x	x
		Over 65 years old		x	x	x	x	x	x	x	x	x
	Sex	Male		x	x	x	x	x	x	x	x	x
		Female		x	x	x	x	x	x	x	x	x
	Race and Ethnicity	Asian American		x	x	x	x	x	x	x	x	x
		Asian American (Non-Hispanic)		x	x	x	x	x	x	x	x	x
		American Indian or Alaska Native		x	x	x	x	x	x	x	x	x
		Black		x	x	x	x	x	x	x	x	x
		Black (Non-Hispanic)		x	x	x	x	x	x	x	x	x
		Hispanic or Latino		x	x	x	x	x	x	x	x	x
		Native Hawaiian or Other Pacific Islander		x	x	x	x	x	x	x	x	x
		White (Non-Hispanic)		x	x	x	x	x	x	x	x	x
		Multiracial		x	x	x	x	x	x	x	x	x
		Middle Eastern or North African		x	x	x	x	x	x	x	x	x
		Central American		x	x	x	x	x	x	x	x	x
		South American		x	x	x	x	x	x	x	x	x
		East Asian		x	x	x	x	x	x	x	x	x
		Central Asian		x	x	x	x	x	x	x		x
		South Asian		x	x	x	x	x	x	x	x	x
		Southeast Asian		x	x	x	x	x	x	x	x	x
		Asian Indian		x	x	x	x	x	x	x	x	x
		Chinese		x	x	x	x	x	x	x	x	x
		Colombian		x	x	x	x	x	x	x	x	x
		Cuban		x	x	x	x	x	x	x	x	x
		Dominican		x	x	x	x	x	x	x	x	x
		English		x	x	x	x	x	x	x	x	x
		Filipino		x	x	x	x	x	x	x	x	x
		French		x	x	x	x	x	x	x	x	x
		German		x	x	x	x	x	x	x	x	x
		Guatemalan		x	x	x	x	x	x	x	x	x
		Haitian		x	x	x	x	x	x	x	x	x
		Honduran		x	x	x	x	x	x	x	x	x
		Irish		x	x	x	x	x	x	x	x	x
		Italian		x	x	x	x	x	x	x	x	x
		Jamaican		x	x	x	x	x	x	x	x	x
		Japanese		x	x	x	x	x	x	x	x	x
		Korean		x	x	x	x	x	x	x	x	x
		Mexican		x	x	x	x	x	x	x	x	x
		Norwegian		x	x	x	x	x	x	x	x	x
		Polish		x	x	x	x	x	x	x	x	x
		Puerto Rican		x	x	x	x	x	x	x	x	x
		Salvadoran		x	x	x	x	x	x	x	x	x
		Scottish		x	x	x	x	x	x	x	x	x
		Spanish or Spaniard		x	x	x	x	x	x	x	x	x
		Vietnamese		x	x	x	x	x	x	x	x	x
Socioeconomic	Socioeconomic Indices	Neighborhood Socioeconomic Status Quintiles (state-level)		x							x	x
		Neighborhood Socioeconomic Status Index (raw values)	x	x							x	x
		Neighborhood Deprivation Index Quintiles (national-level)		x	x	x	x		x	x	x	x
		Neighborhood Deprivation Index (raw values)	x	x	x	x	x		x	x	x	x
		Social Vulnerability Index		x		x					x	x
		Child Opportunity Index		x	x						x
		Healthy Places Index		x							x
	Poverty and Income	Poverty among all individuals		x	x	x	x	x	x	x	x	x
		Poverty among individuals under 18		x	x	x	x	x	x	x	x	x
		Poverty among individuals over 65		x	x	x	x	x	x	x	x	x
		Poverty among all families		x	x	x	x	x	x	x	x	x
		Poverty among all families with children under 5		x	x	x	x	x	x	x	x	x
		Median income		x	x	x	x	x	x	x	x	x
		Extremely low income households		x		x					x	x
		Persistent poverty		x		x					x
		Food insecurity		x	x	x						x
		SNAP benefits		x	x	x	x	x	x	x	x	x
		Utility services threat		x	x	x						x
	Income Inequality	Gini Index of Income Inequality		x	x	x	x	x	x	x	x	x
		Gender pay gap		x	x	x	x	x	x	x	x	x
	Employment	Unemployed		x	x	x	x	x	x	x	x	x
	Education	Less than high school		x	x	x	x	x	x	x	x	x
		Some college or more		x	x	x	x	x	x	x	x	x
		Bachelors or higher		x	x	x	x	x	x	x	x	x
		Preschool enrollment		x	x	x	x	x	x	x	x	x
	Digital Access	Households without broadband internet		x	x	x	x	x	x	x	x	x
		Households without a computer		x	x	x	x	x	x	x	x	x
Neighborhood	Other	Total population		x	x	x	x	x	x	x	x	x
	Built Environment	Lead paint		x							x	x
		Superfund proximity		x							x	x
		Drinking water non-compliance		x								x
		Risk management plan (RMP) facility proximity		x							x	x
		Hazardous waste proximity		x							x	x
		Underground storage tanks		x							x	x
		Wastewater discharge		x							x	x
		Parks (green space)		x							x
		Food access		x							x
	Housing	Housing insecurity		x	x	x						x
		Vacant housing units		x	x	x	x	x	x	x	x	x
		Owner occupied housing units		x	x	x	x	x	x	x	x	x
		Renter occupied housing units		x	x	x	x	x	x	x	x	x
		Overcrowding		x	x	x	x	x	x	x	x	x
		Severe mortgage burden among owner-occupied households		x		x					x	x
		Severe rent burden among renter-occupied households		x		x					x	x
		Severe rent burden among extremely low income households		x		x					x	x
		Median rent		x	x	x	x	x	x	x	x	x
		Median home value		x	x	x	x	x	x	x	x	x
	Language and Ethnic Enclaves	Foreign born		x	x	x	x	x	x	x	x	x
		Limited English proficiency		x	x	x	x	x	x	x	x	x
		Speak language other than English at home		x	x	x	x	x	x	x	x	x
		East, Southeast Asian and Pacific Islander language speakers		x	x	x	x	x	x	x	x	x
		Spanish speakers		x	x	x	x	x	x	x	x	x
		Asian American ethnic enclaves		x								x
		Hispanic ethnic enclaves		x								x
		Asian American ethnic enclaves index values	x	x								x
		Hispanic ethnic enclaves index values	x	x								x
	Rurality	People living in rural areas		x		x					x	x
		Rural/Urban		x							x
		Population density		x		x					x	x
	Segregation	ICE income + race: NH White/Asian		x	x	x	x	x	x	x	x	x
		ICE income + race: NH White/Asian percentile	x	x	x	x	x	x	x	x	x	x
		ICE income + race: NH White/Black		x	x	x	x	x	x	x	x	x
		ICE income + race: NH White/Black percentile	x	x	x	x	x	x	x	x	x	x
		ICE income + race: NH White/Hispanic		x	x	x	x	x	x	x	x	x
		ICE income + race: NH White/Hispanic percentile	x	x	x	x	x	x	x	x	x	x
		LEx/Is: Asian/NH White		x		x	x		x		x	x
		LEx/Is: Asian/NH White percentile	x	x		x	x		x		x	x
		LEx/Is: Black/NH White		x		x	x		x		x	x
		LEx/Is: Black/NH White percentile	x	x		x	x		x		x	x
		LEx/Is: Hispanic/NH White		x		x	x		x		x	x
		LEx/Is: Hispanic/NH White percentile	x	x		x	x		x		x	x
		Location Quotient: Asian or Pacific Islander Alone		x							x
		Location Quotient: Black or African American Alone		x							x
		Location Quotient: Hispanic Alone		x							x
		Location Quotient: White Alone		x							x
	Social Environment	Households with children under 18		x	x	x	x	x	x	x	x	x
		Single adult households		x	x	x	x	x	x	x	x	x
		Seniors living alone		x	x	x	x	x	x	x	x	x
		Social isolation		x	x	x						x
		Lack of social and emotional support		x	x	x						x
	Structural Racism	Historical Redlining (Continuous)	x	x							x	x
		Historical Redlining		x							x	x
	Transit	Lack of reliable transportation		x	x	x						x
		No automobile access		x	x	x	x	x	x	x	x	x
		Public transit stops per capita		x	x						x
		Public transit stops per square mile		x	x						x
		Traffic proximity		x							x	x
Environment	Environmental Indices	National Risk Index Score		x		x						x
		Expected Annual Loss Score		x		x						x
		Environmental Justice Index		x							x	x
		Environmental Justice Burden		x							x	x
		Environmental Justice Index Social-Environmental		x							x	x
		Environmental Quality Index				x					x
		Heat and Health Index			x							x
	Air Pollution	Particulate matter (PM) 2.5		x							x	x
		Ozone		x							x	x
		Diesel particulate matter		x							x	x
		Toxic releases to air		x								x
		Nitrogen dioxide (NO2)		x								x
		Average 8-hour maximum ozone		x	x	x					x	x
		Average 24-hour mean PM10		x	x	x					x	x
		Average 24-hour mean PM2.5		x	x	x					x	x
		Average wildfire PM2.5 > 0		x	x	x					x	x
	Heat	Average max temp (C)		x	x	x					x	x
		Maximum max temp (C)		x	x	x					x	x
		Number of days >95th percentile for max temp		x	x	x					x	x
		Number of days <5th percentile for max temp		x	x	x					x	x
		Average min temp (C)		x	x	x					x	x
		Maximum min temp (C)		x	x	x					x	x
		Number of days >95th percentile for min temp		x	x	x					x	x
		Number of days <5th percentile for min temp		x	x	x					x	x
		Average heat index (C)		x	x	x					x	x
	Extreme Precipitation	Average precipitation (mm)		x	x	x					x	x
		Maximum precipitation (mm)		x	x	x					x	x
		Number of days >95th percentile for precipitation		x	x	x					x	x
		Number of days >99th percentile for precipitation		x	x	x					x	x
Health & Health Care	Health Outcomes	Arthritis		x	x	x					x	x
		Cancer (non-skin) or melanoma		x	x	x					x	x
		Poor self-rated health		x	x	x					x	x
		All teeth lost		x	x	x					x	x
		High blood pressure		x	x	x					x	x
		Asthma		x	x	x					x	x
		Coronary heart disease		x	x	x					x	x
		Chronic obstructive pulmonary disease		x	x	x					x	x
		Diabetes		x	x	x					x	x
		High cholesterol		x	x	x					x	x
		Chronic kidney disease		x	x	x					x
		Obesity		x	x	x					x	x
		Poor physical health		x	x	x					x	x
		Stroke		x	x	x					x	x
		Life expectancy at birth		x							x
	Health Care Access	Uninsured		x	x	x	x	x	x	x	x	x
		Uninsured among under 19		x	x	x	x	x	x	x	x	x
		Enrolled in Medicaid		x	x	x	x	x	x	x	x	x
	Health Care Use	Annual checkup		x	x	x					x	x
		Dental visit		x	x	x					x	x
		Taking blood pressure medication		x	x	x					x	x
		Cholesterol screening		x	x	x					x	x
		Mammography		x	x	x					x	x
		Colorectal cancer screening		x	x	x					x	x
		Cervical cancer screening		x	x	x					x
		Preventive care (men)		x	x	x					x
		Preventive care (women)		x	x	x					x
	Health Behaviors	Binge drinking		x	x	x					x	x
		Current smoking		x	x	x					x	x
		Physical inactivity		x	x	x					x	x
		Sleep less than 7 hours		x	x	x					x	x
	Disability	Disability		x	x	x	x	x	x	x	x	x
		Seniors with disabilities		x	x	x	x	x	x	x	x	x
		Hearing disability		x	x	x						x
		Vision disability		x	x	x						x
		Cognitive disability		x	x	x						x
		Mobility disability		x	x	x						x
		Self-care disability		x	x	x						x
		Independent living disability		x	x	x						x
	Mental Health	Depression		x	x	x					x	x
		Poor mental health		x	x	x					x	x
